# Supplementary material for: A brain cyst load-associated antigen is a Toxoplasma gondii biomarker for serodetection of persistent parasites and chronic infection
Source: BMC Biol. 2021 Feb 9;19:25. doi: 10.1186/s12915-021-00959-9 (PMC7871634; doi:10.1186/s12915-021-00959-9)
Supplement: Supplementary file 2 — Additional file 2: Table S1. T. gondii strains, vectors and primers. List of T. gondii parasite lines as well as plasmids used in this work. Primers and DNA synthesis construct used in this work are also charted in the table. [file 12915_2021_959_MOESM2_ESM.xlsx]

## Sheet: Strains and Plasmids
Additional file 2 - Table S1 - Description of T. gondii Strains, Plasmids, DNA synthesis and Primers
T. gondii strain	Strain Haplotype		Genotype		Reference or source
RHku80	I		RH Dku80		Braun et al., 2019
GT1	I		GT1		Cannella et al., 2014
Pruku80	II		Prugniaud Dku80 type II strain		Braun et al., 2019
ME49	II		ME49 FUDRR		Braun et al., 2019
PruA7	II		Pru strain - GFP		Rosowski EE, 2014
76K-luc-GFP	II		76K strain - Luciferase / GFP		Cannella et al., 2014
CTG	III		CTG		Cannella et al., 2014
COUG	11		wild-type strain		Lorenzi et al. - 2016
RHku80 Dbcla	I		RHku80 Dbcla, dhfr +
Pruku80 Dbcla	II		Pruku80 Dbcla, dhfr+
76K-luc-GFP Dbcla	II		76K Dbcla, dhfr +
RHku80 MORC-HF	I		RH Dku80, MORC-HA-Flag-dhfr		Farhat DC et al., manuscript under consideration
Pruku80 MORC-HF	II		Pru Dku80, MORC-HA-Flag-dhfr		Farhat DC et al., manuscript under consideration
Pruku80 TGME49_ENO1-HF	II		Pru Dku80, TGME49_268860-HA-Flag-dhfr		Sindikubwabo F et al., 2017
Pruku80 TGME49_LDH2-HF	II		Pru Dku80, TGME49_291040-HA-Flag-dhfr		Sindikubwabo F et al., 2017
RHku80 MORC KD	I		RH Dku80, OsTir1-(Ty)3-UPRT(-), MORC-mAID-HA-dhfr		Farhat DC et al., manuscript under consideration
Pruku80 MORC KD	II		Pru Dku80, OsTir1-(Ty)3-UPRT(-), MORC-mAID-HA-dhfr		Farhat DC et al., manuscript under consideration
NC1	Neospora		Neospora caninum strain
Plasmid name			Description		Reference or source
pMiniHX			HXGPRT (HX), confers resistance to Mycophenolic acid and Xanthine		Braun et al., 2019
pDHFR-TSc3			Confers resistance to Pyrimethamine		Braun et al., 2019
pLIC-HF-dhfr			AmpR, PyrimethamineR,HA-Flag tag, DHFR		Braun et al., 2019
pLIC-mCherry-dhfr			AmpR, PyrimethamineR,mCherry tag, DHFR		Braun et al., 2019
pTOXO_Cas9-CRISPR			pUC57/pTgTUB8-TgU6-Cas9-HA-YFP		Gay et al., 2016
pTOXO_Cas9-CRISPR::sgHDAC3			pTOXO_Cas9-CRISP/sgHDAC3		This study
pLIC-BCLA-HF			pLIC-bcla-HA-Flag-dhfr		This study
pet30-a(+)			pET-30a-(+) vector carry an N-ter. His•Tag®/thrombin/S•Tag™/enterokinase configuration		Novagen
R: resistant
S: sensitive
Primer name	Cloning		Primer sequence 5' to 3'
LIC-MORC-Fwd	pLIC		TACTTCCAATCCAATTTAGCACGACGCCTTCGGGAGTACCACGAGGAG
LIC-MORC-Rev	pLIC		TCCTCCACTTCCAATTTTAGCCACAATCTTCGCTTCTCCATCAACCTCTG
HDAC3-gRNA-Fwd	CRISPR-Cas9		AAGTTGTTCTGACCTAAACGATCCCG
HDAC3-gRNA-Rev	CRISPR-Cas9		AAAACGGGATCGTTTAGGTCAGAACA
BCLA-KO-gRNA-Fwd	CRISPR-Cas9		AAGTTGATCACTATTCGTGAAGAAGG
BCLA-KO-gRNA-Rev	CRISPR-Cas9		AAAACCTTCTTCACGAATAGTGATCA
BCLA-HF-gRNA-Fwd	CRISPR-Cas9		AAGTTGGAACGGCGGTACGGCGACCG
BCLA-HF-gRNA-Rev	CRISPR-Cas9		AAAACGGTCGCCGTACCGCCGTTCCA
BCLA-HF/DHFR-Fwd			GTAGCCAGAGTCGCGGGAGAACTCGTGCCGtacccatacgatgttccagattac
BCLA-HF/DHFR-Rev			CCATACGGCGCATAAACCACGAAGTGACAGcgctctagaactagtggatcgatc
BCLA-KO/DHFR-Fwd			GCGCACCTTTCCGTGGCTTGTCTTAAAACCGACgcttcgccaggctgtaaatcccgtg
BCLA-KO/DHFR-Rev			GGACACATTCACACCTTCCTTCCTTTAACCTACggaattcatcctgcaagtgcatag
BCLA-KO-screen-Fwd			CGTGCACTGGCAAAATGACAGAG
BCLA-KO-screen-Rev			GTCAGCAGAACGCACACAGACTAG
DNA synthesis
Name			Description
[rBCLA(1089-2275) - 624 bp]			NdeI-(His)8-TEV-rBCLA(1089-2275)-XhoI
Sequence :
CATATGGGTCACCACCACCACCACCACCACCACGAGAATCTGTATTTCCAGGGTATGATCCCGGGCGTTGGCGACAAAAC
CGAAGCGAGCGTTCTGGACAGCATCGAGAACGCGGTGCAGAAGGTTCTGGAAAACCTGCTGAAGGCGGCGGCGGGTGAAC
TGCAACCGGCGGAAGCGGAGGAAGCGCGTCTGCTGGTTGCGGACCTGAAGGCGGTGGTTGATACCGCGGAGCAAGTGCGT
GTTGAGGGTGAAGCGTTCTTTCGTGCGAGCGTTGACCTGTACGAAGCGGTGAAAAACCTGCGTGATAGCGAGGAAAAGCT
GCGTCCGCTGACCAAAGGCGAGCTGGTTGACGTGGTTCGTCAGTTCCTGGCGACCCAGATTTTTGTTCAAGATCGTGCGA
GCGCGTTCCTGCGTGTGTTTGAACGTCTGGCGGAACTGCTGGCGGCGGAGCAAATGAAGGCGGTGTTCGCGATGGTTGAG
GAAGGTGTGAGCAGCAGCGAGCGTGTTGCGCGTGTTGCGGGTGAACTGGTGCCGATGATGAAGAAAGATCGTGAACGTCG
TTATGGCGATCTGGTTGCGGTTACCAGCTGGTTTATGCGTCGTATGGAACACATCTAACTCGAG
[rBCLA(1089-2275) - 624 bp] was then subcloned between NdeI and XhoI sites in pet30-a(+)
			Description
			LIC/ mini AID /linker/ HA / 3'UTR_Sag1
