# Supplementary material for: A brain cyst load-associated antigen is a Toxoplasma gondii biomarker for serodetection of persistent parasites and chronic infection
Source: BMC Biol. 2021 Feb 9;19:25. doi: 10.1186/s12915-021-00959-9 (PMC7871634; doi:10.1186/s12915-021-00959-9)
Supplement: Supplementary file 7 — Additional file 7: Table S2. Table of human sera from the biobank. The sera of patients with toxoplasmosis were classified in 5 sheets corresponding to the following pathologies: 1- Toxo immunocompromised, 2- Asymptomatic serological reactivation, 3- Ocular toxoplasmosis, 4- Chronic toxoplasmosis past immunity and 5- seronegative. The serological status is indicated for each serum in an anonymized manner. [file 12915_2021_959_MOESM7_ESM.xlsx]

## Sheet: Disseminated toxoplasmosis
Anonymisation number in table	Diagnosis	Biological arguments	Clinical symptoms of Toxoplasmosis	Immunosupession	Architect IgG (IU/mL)	Architect IgM (Index)	VIDAS IgG (IU/mL)	VIDAS IgM (Index)	rBCLA ELISA (UI)
				Negative interpretation	< 1,6	< 0,5	< 4	< 0,55	<65
				Equivocal interpretation	1,6-2,9	0,50-0,59	4-7	0,55-0,64	65-80
				Positive interpretation	> ou =3	> ou =0,6	> ou =8	> ou =0,65	>80
11	Disseminated toxoplasmosis	Positive PCR in bronchoalveolar, cerebro-spinal fluid and blood	Yes	Immunocompromised patient, allogeneic hematopoietic stem cell transplant recipient	1.3	0.12	2	0.24	0
13	Cerebral toxoplasmosis	Positive PCR in blood and cerebro-spinal fluid	Yes	Immunocompromised patient, Aquired immunodeficiency syndrome	78.8	0.11	>300	0.11	277.4
	Cerebral toxoplasmosis	Positive PCR in brain biopsy	Yes	Immunocompromised patient, aquired immunodeficiency syndrome	461	0.13	>300	0.05	312.4
	Cerebral toxoplasmosis	Positive PCR in blood/cerebral lesions in computed tomography scan	Yes	Immunocompromised patient, lymphoma	/	/	294	0.08	47.1
12	Cerebral toxoplasmosis	Positive PCR in blood and cerebro spinal fluid	Yes	Immunocompromised patient, allogeneic hematopoietic stem cell transplant recipient	/	/	42	0.17	40.5
	Symptomatic acute toxoplasmosis	Positive PCR in blood	Yes	Immunocompromied patient , kidney recipient	/	/	3	2.04	658.9
14	Cerebral toxoplasmosis	Positive PCR in cerebro-spinal fluid	Yes	Immunocompromised patient, Aquired immunodeficiency syndrome	/	/	>300	0.1	127.1
	Pulmonary toxoplasmosis	Positive PCR in bronchoalveolar fluid	Yes	Immunocompromised patient, kidney recipient	1.4	0.07	2	0.03	0
15	Pulmonary toxoplasmosis	Positive PCR in bronchoalveolar fluid	Yes	Immunocompromised patient, neoplasia	28.4	0.09	25	0.03	213.3
Disseminated toxoplasmosis in immunocompromised patients

## Sheet:  Serological reactivation
Anonymisation number in table	Biological arguments	Clinical symptoms of Toxoplasmosis	Clinical context	Immunosupression / Immunocompetent	Architect IgG (IU/mL)	Architect IgM (Index)	VIDAS IgG (IU/mL)	VIDAS IgM (Index)	rBCLA ELISA (UI)
				Negative interpretation	< 1,6	< 0,5	< 4	< 0,55	<65
				Equivocal interpretation	1,6-2,9	0,50-0,59	4-7	0,55-0,64	65-80
				Positive interpretation	> ou =3	> ou =0,6	> ou =8	> ou =0,65	>80
	Negative PCR in blood (n=1)	No	Heart transplant recipient	Immunosupression	54.7	0.4	215	0.22	483.7
18	Negative PCR in blood (n=2)	No	Allogeneic hematopoietic stem cell transplant recipient	Immunosupression	359	2.68	>300	2.76	1427.8
	Negative PCR in blood (n=1)	No	Allogeneic hematopoietic stem cell transplant recipient	Immunosupression	19.7	4.93	26	6.05	>3000
17		No	Allogeneic hematopoietic stem cell transplant recipient	Immunosupression	936.4	0.26	>300	0.04	701.8
16	Negative PCR in blood (n=3)	No	Allogeneic hematopoietic stem cell transplant recipient	Immunosupression	1254	0.86	>300	1.33	235.1
19		No	Allogeneic hematopoietic stem cell transplant recipient	Immunosupression	>2000	0.17	>300	0.26	173.8
20	Negative PCR in blood (n=2)	No	Allogeneic hematopoietic stem cell transplant recipient	Immunosupression	107.1	6.18	23	5.26	190.6
Asymptomatic serological reactivation

## Sheet: Ocular toxoplasmosis
Anonymisation number in table	Reactivation/Acute toxoplasmosis	Biological arguments	Clinical symptoms of ocular toxoplasmosis and ophtalmic features	Immunosupression / Immunocompetent	Architect IgG (IU/mL)	Architect IgM (Index)	VIDAS IgG (IU/mL)	VIDAS IgM (Index)	rBCLA ELISA (UI)
				Negative interpretation	< 1,6	< 0,5	< 4	< 0,55	<65
				Equivocal interpretation	1,6-2,9	0,50-0,59	4-7	0,55-0,64	65-80
				Positive interpretation	> ou =3	> ou =0,6	> ou =8	> ou =0,65	>80
	Reactivation	Production of antibodies in aqueous humor (Western blot )	Yes	Not done	41.7	0.18	127	0.09	12.2
	Probable primary infection	Positive PCR in aqueous humor	Yes	Immunocompetent	44.5	0.87	227	0.68	220
	Reactivation	Positive PCR in aqueous humor	Yes	Immunocompetent	106.1	0.24	>300	0.09	391.06
23	Réactivation	Positive PCR in aqueous humor	Yes	Immunosupression	>2000	0.15	>300	0.11	1622.2
	Reactivation	Positive PCR in aqueous humor	Yes	Immunocompetent	87.7	0.12	147	0.06	684.3
22	Reactivation	Positive PCR in aqueous humor	Yes	Immunocompetent	71.5	0.22	178	0.14	167.7
	Reactivation	Production of antibodies in aqueous humor (Western blot )	Yes	Immunocompetent	26.8	0.09	143	0.08	76.4
	Reactivation	Positive PCR in aqueous humor	Yes	Immunosupression	>2000	2.83	>300	4.86	0
	Not done	Positive PCR in aqueous humor	Yes	Not done	>2000	2.19	>300	1.41	100.1
	Reactivation	Production of antibodies in aqueous humor (Western blot )	Yes	Immunosupression	143.2	0.21	>300	0.03	117.7
21	Reactivation	Positive PCR in aqueous humor	Yes	Immunosupression	/	/	264	0.1	46.6
	Reactivation	Production of antibodies in aqueous humor (Western blot )	Yes	Immunocompetent	11.2	0.04	30	0.02	0
	Reactivation	Production of antibodies in aqueous humor (Western blot )	Yes	Immunocompetent	24.3	0.07	199	0.03	117.8
	Reactivation	Positive PCR in aqueous humor	Yes	Immunocompetent	440.2	0.06	>300	0.03	251.8
24	Reactivation	Production of antibodies in aqueous humor (Western blot )	Yes	Immunocompetent	11	0.09	48	0.04	75.5
	Reactivation	Production of antibodies in aqueous humor (Western blot )	Yes	Immunocompetent	20.4	0.4	67	0.29	47.3
	Acute toxoplasmosis	Positive PCR in aqueous humor	Yes	Immunocompetent	112.7	22.85	162	8.12	170.6
25	Acute toxoplasmosis	Production of antibodies in aqueous humor (Western blot )	Yes	Immunocompetent	370.8	9.01	209	4.99	193
Ocular toxoplasmosis

## Sheet: Chronic toxoplasmosis past immu
Anonymisation number in table	Clinical context	Immunosupression / Immunocompetent	Architect IgG (IU/mL)	Architect IgM (Index)	VIDAS IgG (IU/mL)	VIDAS IgM (Index)	rBCLA ELISA (UI)
		Negative interpretation	< 1,6	< 0,5	< 4	< 0,55	<65
		Equivocal interpretation	1,6-2,9	0,50-0,59	4-7	0,55-0,64	65-80
		Positive interpretation	> ou =3	> ou =0,6	> ou =8	> ou =0,65	>80
8	Dysglobulinemia	Immunosupression	26.3	0.3	120	0.27	180.5
	Allogeneic hematopoietic stem cell transplant recipient recipient	Immunosupression	5	0.4	12	0.16	31.1
	Pancreas kidney transplant recipient	Immunosupression	71.1	0.29	>300	0.39	113.1
	living-donor kidney transplantation	Immunocompetent	7.5	0.47	43	0.23	37.3
7	Pregnancy	Immunocompetent	523	0.68	>300	0.66	118.4
	Corneal transplant	Immunocompetent	22.4	0.23	60	0.12	25.4
	Corneal transplant	Immunocompetent	2	0.22	12	0.05	24.6
	Pregnancy	Immunocompetent	8	0.12	44	0.19	134.8
	Heart trnasplant recipient	Immunosupression	20.2	0.21	104	0.09	145.7
	Pregnancy	Immunocompetent	6	0.06	20	0.04	0
	Kidney transplant recipient	Immunosupression	98	0.2	288	0.04	140
6	Pregnancy	Immunocompetent	22.9	0.1	101	0.03	61.8
	Corneal transplant	Immunocompetent	32.4	0.06	60	0.01	254.3
	Corneal transplant	Immunocompetent	104	0.11	132	0.06	165.1
	Pregnancy	Immunocompetent	4.1	0.1	8	0.06	29.8
	Corneal transplant	Immunocompetent	10.9	0.43	24	0.16	46.5
	Pericarditis	Immunocompetent	27.3	0.26	91	0.05	120.7
	Corneal transplant	Immunocompetent	73.3	0.19	187	0.06	296.3
	Corneal transplant	Immunocompetent	5.1	0.23	23	0.02	45.8
	Pre-liver transplant monitoring	Immunocompetent	7.8	0.33	23	0.16	152.7
	Liver transplant recipient	Immunosupression	26.6	0.44	62	0.23	232.2
	Pregnancy	Immunocompetent	16	0.11	72	0.07	67.4
	Pregnancy	Immunocompetent	29.5	0.72	254	0.63	203.3
	Myocarditis	Immunocompetent	10.1	0.31	60	0.11	80.1
	Delivery	Immunocompetent	32.6	0.28	80	0.05	108.7
	Corneal transplant	Immunocompetent	51.2	0.19	210	0.08	86.6
	Corneal transplant	Immunocompetent	3.5	0.16	23	0.04	37.6
	Corneal transplant	Immunocompetent	15.3	0.18	39	0.04	58.9
	Delivery	Immunocompetent	4	0.15	17	0.06	24.8
	Neuropathy	Immunocompetent	7.6	0.31	53	0.15	91.3
	Pregnancy	Immunocompetent	40.5	0.17	265	0.06	152.1
	Pregnancy	Immunocompetent	39.1	0.37	173	0.3	258.7
	Corneal transplant	Immunocompetent	56.1	0.08	143	0.03	57.8
	Delivery	Immunocompetent	22.9	0.09	116	0.03	104.5
	Allogeneic hematopoietic stem cell transplant recipient	Immunosupression	161	0.14	>300	0.04	117.6
	Medullary aplasia	Immunosupression	228.3	0.21	175	0.31	6.8
	Hepatocellular carcinoma	Immunosupression	9.8	0.27	54	0.14	102.6
	Delivery	Immunocompetent	7	0.19	58	0.03	382.8
	Corneal transplant	Immunocompetent	1.5	0.2	8	0.04	51.1
	Pregnancy	Immunocompetent	87.2	0.79	>300	0.55	249.3
	Kidney recipient	Immunosupression	467.4	/	>300	0.09	372.6
	Renal failure	Immunocompetent	107.5	0.1	>300	0.06	178.9
	Pregnancy	Immunocompetent	133.7	0.84	>300	0.62	82.9
	Pregnancy	Immunocompetent	49.9	0.13	194	0.08	80.7
	living-donor kidney transplantation evaluation	Immunocompetent	866.9	0.19	>300	0.08	39.1
	Pregnancy	Immunocompetent	1456	0.86	>300	0.94	53.1
9	Pregnancy	Immunocompetent	31.6	0.41	164	0.26	264.9
	Kidney transplant recipient	Immunosupression	80.6	0.38	>300	0.37	136.6
	Living-donor kidney transplantation evaluation	Immunocompetent	23.3	0.07	229	0.07	72
	Pre-graft monitoring (renal transplant)	Immunocompetent	29.9	0.3	174	0.37	138.2
	Allogeneic hematopoietic stem cell transplant recipient	Immunosupression	936.4	0.26	>300	0.04	701.8
	Corneal transplant	Immunocompetent	4.9	0.08	16	0.06	44.4
	Corneal transplant	Immunocompetent	32.3	0.04	237	0.04	782.2
	Corneal transplant	Immunocompetent	>200	0.17	>300	0.19	193.4
	living-donor kidney transplantation	Immunocompetent	132.8	0.07	>300	0.04	52.6
	Corneal transplant	Immunocompetent	20.8	0.09	69	0.05	90.6
	living-donor kidney transplantation	Immunocompetent	41.1	0.34	149	0.35	171.4
	Pregnancy	Immunocompetent	7	0.53	39	0.57	66.1
	Pre-liver transplant monitoring	Immunocompetent	33.6	0.49	>300	0.64	357.7
	Human immunodeficiency virus positive status	Immunosupression	2.4	0.05	13	0.01	110.3
	Polyarthritis	Immunocompetent	47.7	0.26	>300	0.31	941.3
	peripheral facial nerve palsy	Immunocompetent	17.1	0.19	127	0.18	155.6
	Human immunodeficiency virus positive status	Immunosupression	62.5	0.12	250	1.12	150.5
	Allogeneic hematopoietic stem cell transplant recipient	Immunosupression	43.6	0.11	219	0.13	45.4
	Allogeneic hematopoietic stem cell transplant recipient	Immunosupression	43.6	0.15	100	0.31	6.1
	E Hepatitis	Immunocompetent	7.6	0.08	28	0.03	92.7
	Pregnancy	Immunocompetent	7	0.05	38	0.07	49.6
	Pregnancy	Immunocompetent	49.1	0.58	>300	0.31	187.7
	Greffe cornée	Immunocompetent	69.1	0.06	245	0.04	66.9
	Pericarditis	Immunocompetent	42.2	1.4	205	1.04	60.5
	Lymphoma	Immunosupression	1.4	0.05	10	0.07	0
	Pregnancy	Immunocompetent	123.8	0.21	>300	0.2	173
	Kidney transplant recipient	Immunosupression	25.5	0.05	244	0.06	123.1
10	living-donor kidney transplantation	Immunocompetent	68.3	0.11	199	0.11	77.2
	Neoplasia	Immunosupression	29.1	0.05	152	0.04	200.5
	Corneal transplant	Immunocompetent	103.1	0.05	206	0.03	79.4
	Corneal transplant	Immunocompetent	141.5	0.05	>300	0.04	123.2
	Heart transplantation	Immunosupression	1.2	0.07	4	0.04	40.7
	living-donor kidney transplantation	Immunocompetent	8.1	/	28	0.05	74.9
Chronic toxoplasmosis
Past immunity

## Sheet: Seronegative
Anonymisation number in table	Clinical context	Immunosupression / Immunocompetent	Architect IgG (IU/mL)	Architect IgM (index)	rBCLA ELISA (UI)
		Negative interpretation	< 1,6	< 0,5	<65
		Equivocal interpretation	1,6-2,9	0,50-0,59	65-80
		Positive interpretation	> ou =3	> ou =0,6	>80
1	Delivery	Immunocompetent	0.2	0.14	0
			0	0.06	0
			0	0.11	0
			0.2	0.12	30.1
			0.2	0.15	66.5
			0.1	0.24	13.4
			0.1	0.1	57.1
			0.1	0.08	0
2	Corneal transplant	Immunocompetent	0.3	0.09	37.8
			0.8	0.15	50.5
	Pregnancy	Immunocompetent	0	0.11	189.5
			0	0.12	36.9
			0	0.11	50.7
			0.3	0.24	61.9
			0.1	0.11	25.4
			0	0.18	27.2
			0.1	0.09	25.1
			0.1	0.08	0
	Pancreas kidney transplant recipient	Immunosupression	0.1	0.17	131.8
	Inguinal hernia surgery	Immunocompetent	0.1	0.13	78.8
			0	0.27	28.4
			0.1	0.24	8
3	Otitis	Immunocompetent	0.1	0.07	115.3
			0.1	0.14	4.9
			0.1	0.09	44.1
			0.1	0.04	0
			0.6	0.16	1.8
			0	0.07	0
			0	0.06	0
			0.2	0.09	0
4	Aquired immunodeficiency syndrome	Immunosupression	0.2	0.12	69.6
			0.1	0.06	0
			0	0.07	20.2
	Kidney transplant recipient	Immunosupression	0.2	0.04	220.7
	Pregnancy		0	0.04	56.4
		Immunosupression	0.1	0.05	66.6
	Pregnancy		0.1	0.05	40
	Pregnancy		0.1	0.06	35.7
	Pregnancy	Immunocompetent	0.1	0.11	108.3
5	Pregnancy		0.1	0.06	16.1
			0	0.09	44.4
			0	0.07	0
		Immunosupression	0	0.07	41.4
Seronegative patients
